# Supplementary material for: The Effect of Multi-Walled Carbon Nanotubes on the Material Properties of Polyamide 66 Nanocomposites
Source: Polymers (Basel). 2025 May 12;17(10):1319. doi: 10.3390/polym17101319 (PMC12115250; doi:10.3390/polym17101319)
Supplement: Supplementary file 1 [file polymers-17-01319-s001.zip]

Archive with 1 entries (1 files):
- polymers-3609613-supplementary.pdf
